# Supplementary material for: Evaluating Tidal Marsh Sustainability in the Face of Sea-Level Rise: A Hybrid Modeling Approach Applied to San Francisco Bay
Source: PLoS One. 2011 Nov 16;6(11):e27388. doi: 10.1371/journal.pone.0027388 (PMC3217990; doi:10.1371/journal.pone.0027388)
Supplement: Table S3 — Projected area (ha) of current and potential future marsh habitat, as well as upland areas reclaimed, under various sea-level rise (SLR) and sediment availability assumptions for the San Francisco Bay (Bay) estuary. To demonstrate restoration opportunities, the potential future marsh area for currently diked lands reflects assumption that all dikes will be removed. Urban areas are not included. Suspended sediment availability (Sed) high and low assumptions vary by Bay subregion. SLR assumptions were developed by the National Research Council (low = 0.52 m/century; high = 1.65 m/century). See Table S1 for list of subregion names and sediment assumptions, and Figure 1 for subregion map. (XLSX) [file pone.0027388.s004.xlsx]

## Sheet: TableS3
Subregion ID	Subregion Name	Year	Scenario	Land Status	Subtidal	Mudflat	Low Marsh	Mid Marsh	High Marsh	Total Marsh	Uplands Reclaimed	No Data		* Urban areas excluded
1	South Bay	2010	Current	Diked	1213.93	1892.36	366.24	328.325	183.183	877.748	N/A	4326.56
1	South Bay	2010	Current	Tidal	113.95	614.725	512.405	896.778	128.67	1537.85	N/A	242.853
1	South Bay	2050	Sed High/SLR Low	Diked	131.015	285.195	99.4	3468.43	155.4	3723.23	155.4	4326.56
1	South Bay	2050	Sed High/SLR Low	Tidal	1.225	10.065	4.9775	2250.26	59.83	2315.07	59.83	242.853
1	South Bay	2050	Sed High/SLR High	Diked	131.015	285.57	99.3925	3623.46	144.065	3866.92	299.465	4326.56
1	South Bay	2050	Sed High/SLR High	Tidal	1.225	10.065	5	2310.07	44.6825	2359.75	104.512	242.853
1	South Bay	2050	Sed Low/SLR Low	Diked	193.028	1905.2	763.465	1122.35	155.4	2041.21	155.4	4326.56
1	South Bay	2050	Sed Low/SLR Low	Tidal	3.27	322.015	332.105	1609.14	59.83	2001.07	59.83	242.853
1	South Bay	2050	Sed Low/SLR High	Diked	243.388	2261.89	967.853	666.308	144.065	1778.23	299.465	4326.56
1	South Bay	2050	Sed Low/SLR High	Tidal	5.035	507.588	728.617	1085.12	44.6825	1858.42	104.512	242.853
1	South Bay	2110	Sed High/SLR Low	Diked	131.013	284.993	98.835	3697.86	141.213	3937.9	369.868	4326.56
1	South Bay	2110	Sed High/SLR Low	Tidal	1.225	10.065	4.9775	2333.11	41.5375	2379.63	124.392	242.853
1	South Bay	2110	Sed High/SLR High	Diked	131.013	286.143	99.74	4452.79	84.2225	4636.75	1069.87	4326.56
1	South Bay	2110	Sed High/SLR High	Tidal	1.225	10.0875	5.3575	2463.74	8.0175	2477.12	221.903	242.853
1	South Bay	2110	Sed Low/SLR Low	Diked	131.095	286.06	192.572	3602.97	141.213	3936.75	369.868	4326.56
1	South Bay	2110	Sed Low/SLR Low	Tidal	1.225	10.0875	11.2675	2326.8	41.5375	2379.61	124.392	242.853
1	South Bay	2110	Sed Low/SLR High	Diked	159.657	3313.83	880.725	615.473	84.2225	1580.42	1069.87	4326.56
1	South Bay	2110	Sed Low/SLR High	Tidal	1.995	1239.49	1149.47	89.465	8.0175	1246.95	221.903	242.853
2	Redwood City	2010	Current	Diked	139.433	1166.91	73.1775	125.067	40.635	238.88	N/A	381.55
2	Redwood City	2010	Current	Tidal	142.713	385.875	413.835	397.688	26.4675	837.99	N/A	259.808
2	Redwood City	2050	Sed High/SLR Low	Diked	6.1325	298.248	947.003	293.84	30.025	1270.87	30.025	381.55
2	Redwood City	2050	Sed High/SLR Low	Tidal	0.53	195.44	254.66	915.947	19.8075	1190.42	19.8075	259.808
2	Redwood City	2050	Sed High/SLR High	Diked	8.745	855.975	514.528	196	24.5325	735.06	54.5575	381.55
2	Redwood City	2050	Sed High/SLR High	Tidal	1.14	316.715	624.43	444.1	13.9675	1082.5	33.775	259.808
2	Redwood City	2050	Sed Low/SLR Low	Diked	139.433	1166.68	109.183	129.923	30.025	269.13	30.025	381.55
2	Redwood City	2050	Sed Low/SLR Low	Tidal	142.713	385.812	643.795	194.257	19.8075	857.86	19.8075	259.808
2	Redwood City	2050	Sed Low/SLR High	Diked	232.045	1147.26	125.215	70.7275	24.5325	220.475	54.5575	381.55
2	Redwood City	2050	Sed Low/SLR High	Tidal	182.51	759.783	397.27	46.8225	13.9675	458.06	33.775	259.808
2	Redwood City	2110	Sed High/SLR Low	Diked	3.2425	15.825	15.9075	1551.95	25.635	1593.49	67.34	381.55
2	Redwood City	2110	Sed High/SLR Low	Tidal	0.2525	63.8025	13.7225	1316.35	10.9175	1340.98	38.4625	259.808
2	Redwood City	2110	Sed High/SLR High	Diked	4.37	1374.88	232.693	57.6825	3.9075	294.283	128.308	381.55
2	Redwood City	2110	Sed High/SLR High	Tidal	0.3575	941.928	461.933	17.78	0.4325	480.145	55.8525	259.808
2	Redwood City	2110	Sed Low/SLR Low	Diked	157.835	1221.41	125	82.68	25.635	233.315	67.34	381.55
2	Redwood City	2110	Sed Low/SLR Low	Tidal	154.725	787.56	397.14	54.6975	10.9175	462.755	38.4625	259.808
2	Redwood City	2110	Sed Low/SLR High	Diked	1286.36	335.04	26.67	21.5525	3.9075	52.13	128.308	381.55
2	Redwood City	2110	Sed Low/SLR High	Tidal	482.795	924.878	9.5875	4.7375	0.4325	14.7575	55.8525	259.808
3	Hayward	2010	Current	Diked	8.8525	409.062	492.688	1267.4	175.17	1935.26	N/A	1233.61
3	Hayward	2010	Current	Tidal	5.6675	222.118	247.61	341.317	176.925	765.852	N/A	21.49
3	Hayward	2050	Sed High/SLR Low	Diked	8.53	4.2175	239.603	2100.82	94.8275	2435.25	94.8275	1233.61
3	Hayward	2050	Sed High/SLR Low	Tidal	0	18.2275	131.215	844.195	151.203	1126.61	151.203	21.49
3	Hayward	2050	Sed High/SLR High	Diked	8.5525	56.2975	845.565	1537.58	80.815	2463.96	175.642	1233.61
3	Hayward	2050	Sed High/SLR High	Tidal	0.005	57.045	418.345	669.445	52.775	1140.57	203.978	21.49
3	Hayward	2050	Sed Low/SLR Low	Diked	8.84	409.065	904.383	1030.88	94.8275	2030.09	94.8275	1233.61
3	Hayward	2050	Sed Low/SLR Low	Tidal	5.6675	222.118	330.748	435.105	151.203	917.055	151.203	21.49
3	Hayward	2050	Sed Low/SLR High	Diked	9.8525	900.58	1266.93	270.633	80.815	1618.38	175.642	1233.61
3	Hayward	2050	Sed Low/SLR High	Tidal	14.305	461.09	341.317	328.127	52.775	722.22	203.978	21.49
3	Hayward	2110	Sed High/SLR Low	Diked	8.5075	0.09	0.05	2481.45	76.77	2558.27	213.692	1233.61
3	Hayward	2110	Sed High/SLR Low	Tidal	0	0.1225	0.2	1173.23	44.495	1217.93	224.41	21.49
3	Hayward	2110	Sed High/SLR High	Diked	8.525	901.888	1655.31	357.808	55.805	2068.92	626.168	1233.61
3	Hayward	2110	Sed High/SLR High	Tidal	0	475.395	742.653	114.285	8.825	865.763	347.52	21.49
3	Hayward	2110	Sed Low/SLR Low	Diked	9.1625	901.25	1266.76	312.915	76.77	1656.45	213.692	1233.61
3	Hayward	2110	Sed Low/SLR Low	Tidal	6.6875	468.707	341.317	356.84	44.495	742.653	224.41	21.49
3	Hayward	2110	Sed Low/SLR High	Diked	327.832	2274.09	138.817	182.793	55.805	377.415	626.168	1233.61
3	Hayward	2110	Sed Low/SLR High	Tidal	190.605	1046.42	56.115	39.19	8.825	104.13	347.52	21.49
4	San Francisco	2010	Current	Diked	0.9075	51.4175	32.015	42.33	36.5975	110.943	N/A	5.81
4	San Francisco	2010	Current	Tidal	2.24	28.435	10.0075	8.0175	4.8575	22.8825	N/A	135.255
4	San Francisco	2050	Sed High/SLR Low	Diked	0.4275	33.0525	21.3175	108.47	15.2775	145.065	15.2775	5.81
4	San Francisco	2050	Sed High/SLR Low	Tidal	1.1075	19.67	14.995	17.785	2.22	35	2.22	135.255
4	San Francisco	2050	Sed High/SLR High	Diked	0.6075	52.0475	70.47	55.42	24.98	150.87	40.2575	5.81
4	San Francisco	2050	Sed High/SLR High	Tidal	1.3725	31.41	15.165	7.83	5.0725	28.0675	7.2925	135.255
4	San Francisco	2050	Sed Low/SLR Low	Diked	1.625	51.03	33.39	77.2225	15.2775	125.89	15.2775	5.81
4	San Francisco	2050	Sed Low/SLR Low	Tidal	3.625	29.1575	9.7025	11.0725	2.22	22.995	2.22	135.255
4	San Francisco	2050	Sed Low/SLR High	Diked	6.31	79.735	40.625	51.875	24.98	117.48	40.2575	5.81
4	San Francisco	2050	Sed Low/SLR High	Tidal	7.615	34.87	6.215	7.0775	5.0725	18.365	7.2925	135.255
4	San Francisco	2110	Sed High/SLR Low	Diked	0.01	16.0125	68.3175	114.13	13.42	195.868	48.6225	5.81
4	San Francisco	2110	Sed High/SLR Low	Tidal	0.8775	11.055	28.75	19.7275	1.975	50.4525	8.8275	135.255
4	San Francisco	2110	Sed High/SLR High	Diked	0.66	197.805	37.7175	54.46	11.1975	103.375	138.573	5.81
4	San Francisco	2110	Sed High/SLR High	Tidal	1.4475	58.9625	7.3725	8.82	1.24	17.4325	24.285	135.255
4	San Francisco	2110	Sed Low/SLR Low	Diked	6.31	79.735	40.625	71.8	13.42	125.845	48.6225	5.81
4	San Francisco	2110	Sed Low/SLR Low	Tidal	7.615	34.87	6.215	11.71	1.975	19.9	8.8275	135.255
4	San Francisco	2110	Sed Low/SLR High	Diked	54.7975	177.875	25.375	32.595	11.1975	69.1675	138.573	5.81
4	San Francisco	2110	Sed Low/SLR High	Tidal	35.7725	30.68	4.195	5.955	1.24	11.39	24.285	135.255
5	Oakland	2010	Current	Diked	148.442	363.883	66.78	63.09	22.5325	152.403	N/A	0.12
5	Oakland	2010	Current	Tidal	17.6725	31.9575	17.125	14.185	3.3175	34.6275	N/A	19.015
5	Oakland	2050	Sed High/SLR Low	Diked	71.3125	401.995	87.29	104.13	43.0975	234.518	43.0975	0.12
5	Oakland	2050	Sed High/SLR Low	Tidal	3.2075	38.495	20.425	22.13	2.9825	45.5375	2.9825	19.015
5	Oakland	2050	Sed High/SLR High	Diked	96.2525	440.098	89.595	81.88	37.8225	209.298	80.92	0.12
5	Oakland	2050	Sed High/SLR High	Tidal	9.53	46.2	22.7225	8.7875	1.765	33.275	4.7475	19.015
5	Oakland	2050	Sed Low/SLR Low	Diked	148.442	363.883	82.1675	70.235	43.0975	195.5	43.0975	0.12
5	Oakland	2050	Sed Low/SLR Low	Tidal	17.6725	31.9575	21.2125	13.415	2.9825	37.61	2.9825	19.015
5	Oakland	2050	Sed Low/SLR High	Diked	253.695	325.41	63.09	65.63	37.8225	166.542	80.92	0.12
5	Oakland	2050	Sed Low/SLR High	Tidal	25.8825	40.8725	14.185	6.3	1.765	22.25	4.7475	19.015
5	Oakland	2110	Sed High/SLR Low	Diked	28.49	348.168	202.448	135.485	54.615	392.548	104.477	0.12
5	Oakland	2110	Sed High/SLR Low	Tidal	0.7775	31.365	34.6125	21.3425	2.3	58.255	6.14	19.015
5	Oakland	2110	Sed High/SLR High	Diked	109.393	605.092	117.532	109.053	30.5075	257.093	306.85	0.12
5	Oakland	2110	Sed High/SLR High	Tidal	11.72	76.3775	6.98	13.38	3.1925	23.5525	27.3925	19.015
5	Oakland	2110	Sed Low/SLR Low	Diked	169.377	409.728	63.09	72.395	54.615	190.1	104.477	0.12
5	Oakland	2110	Sed Low/SLR Low	Tidal	19.4925	47.2625	14.185	7.1575	2.3	23.6425	6.14	19.015
5	Oakland	2110	Sed Low/SLR High	Diked	493.453	285.44	76.78	85.3975	30.5075	192.685	306.85	0.12
5	Oakland	2110	Sed Low/SLR High	Tidal	45.3225	46.215	7.0825	9.8375	3.1925	20.1125	27.3925	19.015
6	South Marin	2010	Current	Diked	0.04	4.86	4.005	4.87	4.2225	13.0975	N/A	29.4225
6	South Marin	2010	Current	Tidal	5.285	13.3275	5.2825	22.3925	20.58	48.255	N/A	75.715
6	South Marin	2050	Sed High/SLR Low	Diked	0.04	4.8475	4.9825	8.1175	2.395	15.495	2.385	29.4225
6	South Marin	2050	Sed High/SLR Low	Tidal	4.3375	13.26	7.81	40.4425	6.1525	54.405	5.135	75.715
6	South Marin	2050	Sed High/SLR High	Diked	0.085	8.8025	4.8725	6.6225	5.67	17.165	8.055	29.4225
6	South Marin	2050	Sed High/SLR High	Tidal	4.6725	18.2075	22.39	26.7325	4.235	53.3575	9.37	75.715
6	South Marin	2050	Sed Low/SLR Low	Diked	0.0425	5.5575	4.275	8.1125	2.395	14.7825	2.385	29.4225
6	South Marin	2050	Sed Low/SLR Low	Tidal	4.3575	14.28	6.77	40.4425	6.1525	53.365	5.135	75.715
6	South Marin	2050	Sed Low/SLR High	Diked	0.5475	9.3275	3.89	6.6175	5.67	16.1775	8.055	29.4225
6	South Marin	2050	Sed Low/SLR High	Tidal	6.5275	18.88	19.8625	26.7325	4.235	50.83	9.37	75.715
6	South Marin	2110	Sed High/SLR Low	Diked	0.0425	8.8425	4.875	10.5075	3.1425	18.525	9.4125	29.4225
6	South Marin	2110	Sed High/SLR Low	Tidal	4.3575	18.5225	22.39	29.9575	1.8375	54.185	10.1975	75.715
6	South Marin	2110	Sed High/SLR High	Diked	3.8125	29.84	16.6525	15.6925	9.2075	41.5525	57.2075	29.4225
6	South Marin	2110	Sed High/SLR High	Tidal	15.4275	65.1125	7.94	11.1525	5.5625	24.655	38.3275	75.715
6	South Marin	2110	Sed Low/SLR Low	Diked	0.5475	9.325	3.8925	10.5025	3.1425	17.5375	9.4125	29.4225
6	South Marin	2110	Sed Low/SLR Low	Tidal	6.5275	18.88	19.8625	29.9575	1.8375	51.6575	10.1975	75.715
6	South Marin	2110	Sed Low/SLR High	Diked	5.79	30.0625	14.4625	15.6825	9.2075	39.3525	57.2075	29.4225
6	South Marin	2110	Sed Low/SLR High	Tidal	19.8575	61.5675	7.0575	11.15	5.5625	23.77	38.3275	75.715
7	East Bay	2010	Current	Diked	0.23	27.3575	3.6375	12.49	3.67	19.7975	N/A	0.2075
7	East Bay	2010	Current	Tidal	2.5575	40.0075	21.2725	17.585	9.35	48.2075	N/A	43.6825
7	East Bay	2050	Sed High/SLR Low	Diked	0.1625	26.7025	2.8875	17.6325	2.015	22.535	2.015	0.2075
7	East Bay	2050	Sed High/SLR Low	Tidal	0.9225	23.2925	24.145	42.3775	2.2475	68.77	2.2125	43.6825
7	East Bay	2050	Sed High/SLR High	Diked	0.18	28.0525	15.1375	6.03	5.845	27.0125	7.86	0.2075
7	East Bay	2050	Sed High/SLR High	Tidal	1.4	41.99	33.51	16.085	5.6825	55.2775	7.895	43.6825
7	East Bay	2050	Sed Low/SLR Low	Diked	0.23	27.3575	14.305	5.4925	2.015	21.8125	2.015	0.2075
7	East Bay	2050	Sed Low/SLR Low	Tidal	2.5575	39.9875	22.77	25.4225	2.2475	50.44	2.2125	43.6825
7	East Bay	2050	Sed Low/SLR High	Diked	0.3325	30.8925	12.49	5.685	5.845	24.02	7.86	0.2075
7	East Bay	2050	Sed Low/SLR High	Tidal	4.0425	59.77	17.5775	11.595	5.6825	34.855	7.895	43.6825
7	East Bay	2110	Sed High/SLR Low	Diked	0.1175	2.645	28.175	23.4075	5.42	57.0025	12.38	0.2075
7	East Bay	2110	Sed High/SLR Low	Tidal	0.5975	14.195	49.02	34.4625	1.2475	84.73	8.75	43.6825
7	East Bay	2110	Sed High/SLR High	Diked	0.1875	54.13	19.385	48.585	16.815	84.785	91.7175	0.2075
7	East Bay	2110	Sed High/SLR High	Tidal	1.7575	96.5175	6.6825	7.375	2.11	16.1675	23.67	43.6825
7	East Bay	2110	Sed Low/SLR Low	Diked	0.2475	30.9775	12.49	10.63	5.42	28.54	12.38	0.2075
7	East Bay	2110	Sed Low/SLR Low	Tidal	2.8975	60.915	17.5775	16.885	1.2475	35.71	8.75	43.6825
7	East Bay	2110	Sed Low/SLR High	Diked	27.045	39.4375	22.54	33.265	16.815	72.62	91.7175	0.2075
7	East Bay	2110	Sed Low/SLR High	Tidal	29.4325	74.6925	4.7025	3.505	2.11	10.3175	23.67	43.6825
8	North Marin	2010	Current	Diked	1230.49	1083.51	83.9375	113.998	56.6675	254.603	N/A	100.995
8	North Marin	2010	Current	Tidal	10.9275	262.398	125.53	455.73	52.655	633.915	N/A	75.89
8	North Marin	2050	Sed High/SLR Low	Diked	73.6375	589.995	116.25	1788.37	52.13	1956.75	51.7875	100.995
8	North Marin	2050	Sed High/SLR Low	Tidal	0.465	5.9875	0.7975	899.99	14.425	915.213	14.425	75.89
8	North Marin	2050	Sed High/SLR High	Diked	73.6375	589.995	116.25	1840.5	47.7075	2004.46	99.495	100.995
8	North Marin	2050	Sed High/SLR High	Tidal	0.465	5.9875	0.7975	914.415	10.255	925.468	24.68	75.89
8	North Marin	2050	Sed Low/SLR Low	Diked	779.883	1487.6	108.015	192.76	52.13	352.905	51.7875	100.995
8	North Marin	2050	Sed Low/SLR Low	Tidal	7.25	227.343	128.765	543.883	14.425	687.072	14.425	75.89
8	North Marin	2050	Sed Low/SLR High	Diked	948.548	1388.42	148.52	134.9	47.7075	331.127	99.495	100.995
8	North Marin	2050	Sed Low/SLR High	Tidal	8.295	292.303	438.668	182.4	10.255	631.322	24.68	75.89
8	North Marin	2110	Sed High/SLR Low	Diked	73.6375	589.995	116.25	1864.41	53.525	2034.18	129.218	100.995
8	North Marin	2110	Sed High/SLR Low	Tidal	0.465	5.9875	0.7975	920	9.9125	930.71	29.9225	75.89
8	North Marin	2110	Sed High/SLR High	Diked	73.6375	589.995	116.25	2126.44	25.3275	2268.02	363.05	100.995
8	North Marin	2110	Sed High/SLR High	Tidal	0.465	5.9875	0.7975	958.58	2.2475	961.625	60.8375	75.89
8	North Marin	2110	Sed Low/SLR Low	Diked	225.07	1893.91	278.62	246.695	53.525	578.84	129.218	100.995
8	North Marin	2110	Sed Low/SLR Low	Tidal	1.835	123.225	273.795	528.395	9.9125	812.103	29.9225	75.89
8	North Marin	2110	Sed Low/SLR High	Diked	1014.92	1629.32	127.538	134.54	25.3275	287.405	363.05	100.995
8	North Marin	2110	Sed Low/SLR High	Tidal	8.895	918.355	22.0475	16.5325	2.2475	40.8275	60.8375	75.89
9	Pinole	2010	Current	Diked	4.18	46.98	35.5175	18.335	10.3575	64.21	N/A	1.73
9	Pinole	2010	Current	Tidal	0.03	36.43	28.3275	139.007	47.9725	215.308	N/A	35.2175
9	Pinole	2050	Sed High/SLR Low	Diked	0.47	20.09	21.035	73.775	11.6625	106.472	11.6625	1.73
9	Pinole	2050	Sed High/SLR Low	Tidal	0	6.28	22.0225	223.455	15.4025	260.88	15.3925	35.2175
9	Pinole	2050	Sed High/SLR High	Diked	0.5075	28.845	57.325	40.355	13.18	110.86	24.8425	1.73
9	Pinole	2050	Sed High/SLR High	Tidal	0	17.2975	47.4825	202.38	14.4725	264.335	29.865	35.2175
9	Pinole	2050	Sed Low/SLR Low	Diked	4.18	46.98	39.415	24.795	11.6625	75.8725	11.6625	1.73
9	Pinole	2050	Sed Low/SLR Low	Tidal	0.03	36.4275	41.285	174.015	15.4025	230.703	15.3925	35.2175
9	Pinole	2050	Sed Low/SLR High	Diked	9.7825	76.895	18.335	22.02	13.18	53.535	24.8425	1.73
9	Pinole	2050	Sed Low/SLR High	Tidal	3.4925	61.2875	139.005	63.375	14.4725	216.853	29.865	35.2175
9	Pinole	2110	Sed High/SLR Low	Diked	0.385	0.25	0.9925	131.903	14.205	147.1	32.365	1.73
9	Pinole	2110	Sed High/SLR Low	Tidal	0	0	0	274.243	15.1625	289.405	37.6375	35.2175
9	Pinole	2110	Sed High/SLR High	Diked	0.4275	86.25	61.0575	71.3025	16.4825	148.843	120.15	1.73
9	Pinole	2110	Sed High/SLR High	Tidal	0	64.78	224.625	51.7375	8.4275	284.79	97.8025	35.2175
9	Pinole	2110	Sed Low/SLR Low	Diked	5.02	81.6575	18.335	28.5175	14.205	61.0575	32.365	1.73
9	Pinole	2110	Sed Low/SLR Low	Tidal	0.555	64.225	139.005	70.4575	15.1625	224.625	37.6375	35.2175
9	Pinole	2110	Sed Low/SLR High	Diked	45.6025	107.523	26.905	39.0075	16.4825	82.395	120.15	1.73
9	Pinole	2110	Sed Low/SLR High	Tidal	32.2775	263.767	21.8625	23.235	8.4275	53.525	97.8025	35.2175
10	Petaluma River	2010	Current	Diked	716.508	1299.81	86.11	114.448	61.72	262.277	N/A	1199.41
10	Petaluma River	2010	Current	Tidal	29.5725	523.938	304.212	1174.18	45.805	1524.2	N/A	14.5525
10	Petaluma River	2050	Sed High/SLR Low	Diked	46.755	63.17	23.1625	2145.5	58.305	2226.97	58.305	1199.41
10	Petaluma River	2050	Sed High/SLR Low	Tidal	1.66	0.1925	0.0125	2075.84	27.08	2102.94	27.08	14.5525
10	Petaluma River	2050	Sed High/SLR High	Diked	46.755	63.17	23.1625	2203.81	52.4525	2279.42	110.757	1199.41
10	Petaluma River	2050	Sed High/SLR High	Tidal	1.66	0.1925	0.0125	2102.92	22.0525	2124.99	49.1325	14.5525
10	Petaluma River	2050	Sed Low/SLR Low	Diked	66.3475	1369.74	482.863	359.64	58.305	900.808	58.305	1199.41
10	Petaluma River	2050	Sed Low/SLR Low	Tidal	1.6925	189.848	237.245	1648.92	27.08	1913.25	27.08	14.5525
10	Petaluma River	2050	Sed Low/SLR High	Diked	78.2925	1678.94	345.225	234.435	52.4525	632.113	110.757	1199.41
10	Petaluma River	2050	Sed Low/SLR High	Tidal	1.7375	317.39	538.595	1247.07	22.0525	1807.71	49.1325	14.5525
10	Petaluma River	2110	Sed High/SLR Low	Diked	46.755	63.17	23.1625	2227.04	55.88	2306.08	137.418	1199.41
10	Petaluma River	2110	Sed High/SLR Low	Tidal	1.66	0.1925	0.0125	2114.52	20.0825	2134.61	58.76	14.5525
10	Petaluma River	2110	Sed High/SLR High	Diked	46.755	63.17	23.1625	2536.19	37.2325	2596.58	427.918	1199.41
10	Petaluma River	2110	Sed High/SLR High	Tidal	1.66	0.1925	0.0125	2211.82	12.255	2224.09	148.232	14.5525
10	Petaluma River	2110	Sed Low/SLR Low	Diked	46.755	63.17	50.525	2199.68	55.88	2306.08	137.418	1199.41
10	Petaluma River	2110	Sed Low/SLR Low	Tidal	1.66	0.1925	0.0375	2114.49	20.0825	2134.61	58.76	14.5525
10	Petaluma River	2110	Sed Low/SLR High	Diked	55.61	2046.91	313.558	253.2	37.2325	603.99	427.918	1199.41
10	Petaluma River	2110	Sed Low/SLR High	Tidal	1.66	856.062	1278.74	77.2175	12.255	1368.22	148.232	14.5525
11	San Pablo North Shore	2010	Current	Diked	346.712	951.223	82.1925	80.2475	25.73	188.17	N/A	14.7425
11	San Pablo North Shore	2010	Current	Tidal	6.71	348.7	184.73	957.668	317.082	1459.48	N/A	22.4325
11	San Pablo North Shore	2050	Sed High/SLR Low	Diked	1.0575	8.8925	5.17	1470.99	17.52	1493.68	17.52	14.7425
11	San Pablo North Shore	2050	Sed High/SLR Low	Tidal	1.2075	0.705	0.29	1812.69	87.0075	1899.99	87.0075	22.4325
11	San Pablo North Shore	2050	Sed High/SLR High	Diked	1.0575	10.1425	6.695	1485.73	24.58	1517.01	42.1	14.7425
11	San Pablo North Shore	2050	Sed High/SLR High	Tidal	1.2075	0.7125	0.6125	1899.37	34.51	1934.49	121.518	22.4325
11	San Pablo North Shore	2050	Sed Low/SLR Low	Diked	3.165	866.753	363.03	253.158	17.52	633.707	17.52	14.7425
11	San Pablo North Shore	2050	Sed Low/SLR Low	Tidal	1.3875	28.495	221.758	1563.25	87.0075	1872.02	87.0075	22.4325
11	San Pablo North Shore	2050	Sed Low/SLR High	Diked	4.58	1137.12	238.998	122.928	24.58	386.505	42.1	14.7425
11	San Pablo North Shore	2050	Sed Low/SLR High	Tidal	1.57	80.81	457.97	1361.55	34.51	1854.03	121.518	22.4325
11	San Pablo North Shore	2110	Sed High/SLR Low	Diked	1.0575	7.9725	3.4325	1502.93	25.8225	1532.18	55.1075	14.7425
11	San Pablo North Shore	2110	Sed High/SLR Low	Tidal	1.2075	0.705	0.2625	1919.41	24.4875	1944.16	131.183	22.4325
11	San Pablo North Shore	2110	Sed High/SLR High	Diked	1.0575	13.405	4.9075	1706.79	37.2825	1748.98	277.34	14.7425
11	San Pablo North Shore	2110	Sed High/SLR High	Tidal	1.2075	1.0625	1.065	1973.89	1.5825	1976.54	163.915	22.4325
11	San Pablo North Shore	2110	Sed Low/SLR Low	Diked	1.0575	9.86	14.0625	1490.41	25.8225	1530.3	55.1075	14.7425
11	San Pablo North Shore	2110	Sed Low/SLR Low	Tidal	1.2075	0.7075	0.9625	1918.71	24.4875	1944.16	131.183	22.4325
11	San Pablo North Shore	2110	Sed Low/SLR High	Diked	1.97	1379.41	160.282	184.5	37.2825	382.065	277.34	14.7425
11	San Pablo North Shore	2110	Sed Low/SLR High	Tidal	1.265	539.513	1405.41	31.0325	1.5825	1438.03	163.915	22.4325
12	Napa River	2010	Current	Diked	962.765	6382.35	782.925	415.52	168.36	1366.8	N/A	215.813
12	Napa River	2010	Current	Tidal	15.0725	1598.66	351.385	1188.68	361.445	1901.52	N/A	260.788
12	Napa River	2050	Sed High/SLR Low	Diked	9.13	3254.22	3049.95	2398.62	224.63	5673.2	224.63	215.813
12	Napa River	2050	Sed High/SLR Low	Tidal	0.27	146.973	1106.85	2261.16	127.595	3495.6	127.595	260.788
12	Napa River	2050	Sed High/SLR High	Diked	10.8125	5028.15	3079.93	817.66	127.985	4025.58	352.615	215.813
12	Napa River	2050	Sed High/SLR High	Tidal	0.3925	703.68	1259.44	1679.33	96.405	3035.18	224	260.788
12	Napa River	2050	Sed Low/SLR Low	Diked	19.9825	6294.35	1678.59	719.003	224.63	2622.22	224.63	215.813
12	Napa River	2050	Sed Low/SLR Low	Tidal	1.31	1252.86	580.128	1680.96	127.595	2388.68	127.595	260.788
12	Napa River	2050	Sed Low/SLR High	Diked	33.7825	7744.63	677.493	480.645	127.985	1286.12	352.615	215.813
12	Napa River	2050	Sed Low/SLR High	Tidal	2.4425	1728.87	1053.9	857.633	96.405	2007.94	224	260.788
12	Napa River	2110	Sed High/SLR Low	Diked	6.0525	9.9075	9.965	8975.53	141.33	9126.83	430.867	215.813
12	Napa River	2110	Sed High/SLR Low	Tidal	0.09	0.8	0.885	3691.84	90.9125	3783.64	269.275	260.788
12	Napa River	2110	Sed High/SLR High	Diked	7.4975	8111.39	1013.03	561.743	100.498	1675.27	1082.23	215.813
12	Napa River	2110	Sed High/SLR High	Tidal	0.175	1963.34	1817.67	237.853	15.8925	2071.42	519.678	260.788
12	Napa River	2110	Sed Low/SLR Low	Diked	9.13	4287.71	3822.07	882.555	141.33	4845.95	430.867	215.813
12	Napa River	2110	Sed Low/SLR Low	Tidal	0.27	553.773	1409.47	1730.1	90.9125	3230.48	269.275	260.788
12	Napa River	2110	Sed Low/SLR High	Diked	46.0375	8954.09	316.07	377.455	100.498	794.022	1082.23	215.813
12	Napa River	2110	Sed Low/SLR High	Tidal	3.6325	3688.35	200.933	126.125	15.8925	342.95	519.678	260.788
13	South Suisun	2010	Current	Diked	0.5325	172.447	92.2025	120.085	48.3	260.588	N/A	5.18
13	South Suisun	2010	Current	Tidal	5.5125	281.38	145.255	467.215	412.793	1025.26	N/A	14.0175
13	South Suisun	2050	Sed High/SLR Low	Diked	0.475	98.975	129.965	204.132	39.585	373.683	39.565	5.18
13	South Suisun	2050	Sed High/SLR Low	Tidal	3.3325	208.24	150.323	950.24	148.213	1248.77	148.193	14.0175
13	South Suisun	2050	Sed High/SLR High	Diked	0.4875	172.493	160.07	140.083	36.4025	336.555	75.9675	5.18
13	South Suisun	2050	Sed High/SLR High	Tidal	3.94	282.945	332.53	840.933	55.4525	1228.91	203.645	14.0175
13	South Suisun	2050	Sed Low/SLR Low	Diked	0.5325	172.545	92.11	168.36	39.585	300.055	39.565	5.18
13	South Suisun	2050	Sed Low/SLR Low	Tidal	5.5125	281.38	145.243	880	148.213	1173.45	148.193	14.0175
13	South Suisun	2050	Sed Low/SLR High	Diked	0.7225	264.46	98.075	109.875	36.4025	244.353	75.9675	5.18
13	South Suisun	2050	Sed Low/SLR High	Tidal	10.365	421.768	311.27	716.945	55.4525	1083.67	203.645	14.0175
13	South Suisun	2110	Sed High/SLR Low	Diked	0.4175	44.86	153.528	292.148	39.875	485.55	97.26	5.18
13	South Suisun	2110	Sed High/SLR Low	Tidal	2.51	79.7375	234.885	1175.92	40.9125	1451.72	221.808	14.0175
13	South Suisun	2110	Sed High/SLR High	Diked	0.495	472.635	161.548	149.015	37.5875	348.15	387.712	5.18
13	South Suisun	2110	Sed High/SLR High	Tidal	4.255	1456.09	118.233	70.3175	16.0375	204.587	352.78	14.0175
13	South Suisun	2110	Sed Low/SLR Low	Diked	0.5475	228.895	133.728	110.073	39.875	283.675	79.55	5.18
13	South Suisun	2110	Sed Low/SLR Low	Tidal	6.6025	355.3	381.5	716.95	40.9125	1139.36	189.11	14.0175
13	South Suisun	2110	Sed Low/SLR High	Diked	153.757	400.155	124.045	105.735	37.5875	267.368	387.712	5.18
13	South Suisun	2110	Sed Low/SLR High	Tidal	258.18	1292.6	50.6125	47.5025	16.0375	114.153	352.78	14.0175
14	SE Suisun	2010	Current	Diked	368.47	1184.65	146.532	79.9475	36.365	262.845	N/A	903.148
14	SE Suisun	2010	Current	Tidal	377.03	320.685	224.863	555.35	419.685	1199.9	N/A	325.06
14	SE Suisun	2050	Sed High/SLR Low	Diked	153.822	1273.03	220.257	168.863	35.2175	424.337	35.2175	903.148
14	SE Suisun	2050	Sed High/SLR Low	Tidal	343.955	226.488	264.488	1062.68	201.38	1528.55	201.38	325.06
14	SE Suisun	2050	Sed High/SLR High	Diked	195.692	1357.43	192.733	105.33	35.335	333.397	70.5525	903.148
14	SE Suisun	2050	Sed High/SLR High	Tidal	354.18	343.535	447.92	953.358	98.1225	1499.4	299.502	325.06
14	SE Suisun	2050	Sed Low/SLR Low	Diked	447.993	1156.59	121.037	90.3475	35.2175	246.603	35.2175	903.148
14	SE Suisun	2050	Sed Low/SLR Low	Tidal	383.57	376.485	262.983	874.575	201.38	1338.94	201.38	325.06
14	SE Suisun	2050	Sed Low/SLR High	Diked	654.908	1044.75	79.9475	71.5825	35.335	186.865	70.5525	903.148
14	SE Suisun	2050	Sed Low/SLR High	Tidal	408.793	513.765	555.31	621.125	98.1225	1274.56	299.502	325.06
14	SE Suisun	2110	Sed High/SLR Low	Diked	54.1075	1130.12	420.355	264.915	34.6075	719.878	88.1375	903.148
14	SE Suisun	2110	Sed High/SLR Low	Tidal	321.235	152.29	286.53	1396.55	71.7725	1754.85	330.76	325.06
14	SE Suisun	2110	Sed High/SLR High	Diked	228.668	1622.5	107.405	128.74	31.3075	267.452	302.645	903.148
14	SE Suisun	2110	Sed High/SLR High	Tidal	360.528	1738.41	186.603	41.9325	5.5125	234.048	435.37	325.06
14	SE Suisun	2110	Sed Low/SLR Low	Diked	562.075	1137.58	63.9125	105.868	34.6075	204.387	88.075	903.148
14	SE Suisun	2110	Sed Low/SLR Low	Tidal	398.02	524.507	370.71	863.295	71.7725	1305.78	330.692	325.06
14	SE Suisun	2110	Sed Low/SLR High	Diked	1604.59	317.627	55.1625	109.933	31.3075	196.403	302.645	903.148
14	SE Suisun	2110	Sed Low/SLR High	Tidal	759.985	1491.68	44.44	31.36	5.5125	81.3125	435.37	325.06
15	Suisun Marsh	2010	Current	Diked	2148.15	9996.45	692.607	573.643	235.603	1501.85	N/A	6434.52
15	Suisun Marsh	2010	Current	Tidal	84.365	483.215	400.023	936.34	436.733	1773.1	N/A	433.05
15	Suisun Marsh	2050	Sed High/SLR Low	Diked	147.07	10405	2111.83	982.538	215.668	3310.03	215.667	6434.52
15	Suisun Marsh	2050	Sed High/SLR Low	Tidal	51.065	318.6	437.32	1533.69	314.815	2285.82	314.815	433.05
15	Suisun Marsh	2050	Sed High/SLR High	Diked	376.865	11767.7	990.035	727.485	208.77	1926.29	424.437	6434.52
15	Suisun Marsh	2050	Sed High/SLR High	Tidal	58.7925	508.788	809.278	1278.63	200.015	2287.93	514.83	433.05
15	Suisun Marsh	2050	Sed Low/SLR Low	Diked	2725.2	9720.81	540.607	659.842	215.668	1416.12	215.667	6434.52
15	Suisun Marsh	2050	Sed Low/SLR Low	Tidal	98.5575	564.815	484.832	1192.47	314.815	1992.12	314.815	433.05
15	Suisun Marsh	2050	Sed Low/SLR High	Diked	4855.35	7981.86	573.548	451.365	208.77	1233.68	424.437	6434.52
15	Suisun Marsh	2050	Sed Low/SLR High	Tidal	134.233	833.37	936.335	751.553	200.015	1887.9	514.83	433.05
15	Suisun Marsh	2110	Sed High/SLR Low	Diked	20.6025	8040.56	4384.85	1520.41	202.988	6108.25	522.955	6434.52
15	Suisun Marsh	2110	Sed High/SLR Low	Tidal	38.8625	201.54	422.97	2105.2	150.67	2678.84	578.562	433.05
15	Suisun Marsh	2110	Sed High/SLR High	Diked	590.713	13271.4	596.283	594.457	172.328	1363.07	1578.73	6434.52
15	Suisun Marsh	2110	Sed High/SLR High	Tidal	63.2825	2592.21	366.053	91.355	17.3225	474.73	789.545	433.05
15	Suisun Marsh	2110	Sed Low/SLR Low	Diked	4027.76	8809.44	440.978	688.23	202.988	1332.2	522.945	6434.52
15	Suisun Marsh	2110	Sed Low/SLR Low	Tidal	120.985	846.612	665.36	1135.59	150.67	1951.62	578.538	433.05
15	Suisun Marsh	2110	Sed Low/SLR High	Diked	12446	1819.63	286.03	501.223	172.328	959.58	1578.73	6434.52
15	Suisun Marsh	2110	Sed Low/SLR High	Tidal	663.372	2300.46	77.75	71.3125	17.3225	166.385	789.545	433.05
